# Supplementary material for: Molecular Characterisation of M. kansasii Isolates by Whole-Genome Sequencing
Source: Pathogens. 2023 Oct 17;12(10):1249. doi: 10.3390/pathogens12101249 (PMC10610326; doi:10.3390/pathogens12101249)
Supplement: Supplementary file 1 [file pathogens-12-01249-s001.zip]

Archive with 1 entries (1 files):
- pathogens-2554915-supplementary.pdf
